# Supplementary material for: To be or not to be a synonym – revision of the Donaciaclavareaui-fukiensis complex (Coleoptera, Chrysomelidae, Donaciinae)
Source: Zookeys. 2019 Jun 17;856:27–50. doi: 10.3897/zookeys.856.32388 (PMC6591214; doi:10.3897/zookeys.856.32388)
Supplement: XML Treatment for Donacia clavareaui [file zookeys.856.32388-treatment1.xml]

<!DOCTYPE tp:taxon-treatment
  PUBLIC "-//TaxonX//DTD Taxonomic Treatment Publishing DTD v0 20100105//EN" "tax-treatment-NSO.dtd">
<tp:taxon-treatment xmlns:tp="http://www.plazi.org/taxpub"><tp:treatment-meta><kwd-group><label>Taxon classification</label><kwd><named-content xmlns:xlink="http://www.w3.org/1999/xlink" content-type="kingdom">Animalia</named-content></kwd><kwd><named-content xmlns:xlink="http://www.w3.org/1999/xlink" content-type="order">Coleoptera</named-content></kwd><kwd><named-content xmlns:xlink="http://www.w3.org/1999/xlink" content-type="family">Chrysomelidae</named-content></kwd></kwd-group><mixed-citation publication-type="journal"><person-group><name><surname>Geiser</surname><given-names>Elisabeth</given-names></name></person-group><article-title>To be or not to be a synonym – revision of the <italic><tp:taxon-name><tp:taxon-name-part taxon-name-part-type="genus" reg="Donacia">Donacia</tp:taxon-name-part><tp:taxon-name-part taxon-name-part-type="species" reg="clavareaui">clavareaui</tp:taxon-name-part></tp:taxon-name></italic>-<italic><tp:taxon-name><tp:taxon-name-part taxon-name-part-type="genus" reg="Donacia"/><tp:taxon-name-part taxon-name-part-type="species" reg="fukiensis">fukiensis</tp:taxon-name-part></tp:taxon-name></italic> complex (<tp:taxon-name><tp:taxon-name-part taxon-name-part-type="order">Coleoptera</tp:taxon-name-part></tp:taxon-name>, <tp:taxon-name><tp:taxon-name-part taxon-name-part-type="family">Chrysomelidae</tp:taxon-name-part></tp:taxon-name>, <tp:taxon-name><tp:taxon-name-part taxon-name-part-type="subfamily">Donaciinae</tp:taxon-name-part></tp:taxon-name>)</article-title><source>Zookeys</source><day>17</day><month>6</month><year>2019</year><volume>856</volume><fpage>27</fpage><lpage>50</lpage><pub-id pub-id-type="doi">10.3897/zookeys.856.32388</pub-id></mixed-citation></tp:treatment-meta><tp:nomenclature><tp:taxon-name>
              <tp:taxon-name-part taxon-name-part-type="genus" reg="Donacia">Donacia</tp:taxon-name-part>
              <tp:taxon-name-part taxon-name-part-type="species" reg="clavareaui">clavareaui</tp:taxon-name-part>
            </tp:taxon-name><tp:taxon-authority>Jacobson, 1906</tp:taxon-authority></tp:nomenclature><tp:treatment-sec sec-type="type locality" id="SECID0ESDAE"><title>Type locality.</title><p>Russia: Buryatia, Kjachta, <named-content xmlns:xlink="http://www.w3.org/1999/xlink" content-type="dwc:verbatimCoordinates" xlink:type="simple"><named-content content-type="geo-json" specific-use="{&#34;type&#34;:&#34;Point&#34;,&#34;coordinates&#34;:[106.450000,50.350000]}" id="NCID0E2DAE" xlink:type="simple">50°21'N, 106°27'E</named-content></named-content></p></tp:treatment-sec><tp:treatment-sec sec-type="Holotype" id="SECID0E6DAE"><title>Holotype.</title><p><named-content xmlns:xlink="http://www.w3.org/1999/xlink" content-type="dwc:institutional_code" xlink:type="simple">MNHN</named-content> EC2130: ♂ “Kjachta Siberie par Götzelmann [Clavareau’s handwriting]/ <tp:taxon-name><tp:taxon-name-part taxon-name-part-type="genus" reg="Donacia">Donacia</tp:taxon-name-part><tp:taxon-name-part taxon-name-part-type="species" reg="clavareaui">clavareaui</tp:taxon-name-part></tp:taxon-name> TYPE Jacob. [Clavareau’s handwriting]/TYPE [red, added by N Berti]/Museum Paris coll. H. Clavareau 1932/ <tp:taxon-name><tp:taxon-name-part taxon-name-part-type="genus" reg="Donacia">Donacia</tp:taxon-name-part><tp:taxon-name-part taxon-name-part-type="species" reg="clavareaui">clavareaui</tp:taxon-name-part></tp:taxon-name> Jac. ♂ typ. G. Jacobson det.”</p></tp:treatment-sec><tp:treatment-sec sec-type="Photograph of type specimen examined" id="SECID0EBFAE"><title>Photograph of type specimen examined.</title><p><ext-link xmlns:xlink="http://www.w3.org/1999/xlink" xlink:type="simple" ext-link-type="uri" xlink:href="https://science.mnhn.fr/institution/mnhn/collection/ec/item/ec2130?listIndex=1%26listCount=6">https://science.mnhn.fr/institution/mnhn/collection/ec/item/ec2130?listIndex=1&amp;listCount=6</ext-link> [26.11.2018]</p></tp:treatment-sec></tp:taxon-treatment>
