# Supplementary material for: To be or not to be a synonym – revision of the Donaciaclavareaui-fukiensis complex (Coleoptera, Chrysomelidae, Donaciinae)
Source: Zookeys. 2019 Jun 17;856:27–50. doi: 10.3897/zookeys.856.32388 (PMC6591214; doi:10.3897/zookeys.856.32388)
Supplement: XML Treatment for Donacia mediohirsuta [file zookeys.856.32388-treatment4.xml]

<!DOCTYPE tp:taxon-treatment
  PUBLIC "-//TaxonX//DTD Taxonomic Treatment Publishing DTD v0 20100105//EN" "tax-treatment-NSO.dtd">
<tp:taxon-treatment xmlns:tp="http://www.plazi.org/taxpub"><tp:treatment-meta><kwd-group><label>Taxon classification</label><kwd><named-content xmlns:xlink="http://www.w3.org/1999/xlink" content-type="kingdom">Animalia</named-content></kwd><kwd><named-content xmlns:xlink="http://www.w3.org/1999/xlink" content-type="order">Coleoptera</named-content></kwd><kwd><named-content xmlns:xlink="http://www.w3.org/1999/xlink" content-type="family">Chrysomelidae</named-content></kwd></kwd-group><mixed-citation publication-type="journal"><person-group><name><surname>Geiser</surname><given-names>Elisabeth</given-names></name></person-group><article-title>To be or not to be a synonym – revision of the <italic><tp:taxon-name><tp:taxon-name-part taxon-name-part-type="genus" reg="Donacia">Donacia</tp:taxon-name-part><tp:taxon-name-part taxon-name-part-type="species" reg="clavareaui">clavareaui</tp:taxon-name-part></tp:taxon-name></italic>-<italic><tp:taxon-name><tp:taxon-name-part taxon-name-part-type="genus" reg="Donacia"/><tp:taxon-name-part taxon-name-part-type="species" reg="fukiensis">fukiensis</tp:taxon-name-part></tp:taxon-name></italic> complex (<tp:taxon-name><tp:taxon-name-part taxon-name-part-type="order">Coleoptera</tp:taxon-name-part></tp:taxon-name>, <tp:taxon-name><tp:taxon-name-part taxon-name-part-type="family">Chrysomelidae</tp:taxon-name-part></tp:taxon-name>, <tp:taxon-name><tp:taxon-name-part taxon-name-part-type="subfamily">Donaciinae</tp:taxon-name-part></tp:taxon-name>)</article-title><source>Zookeys</source><day>17</day><month>6</month><year>2019</year><volume>856</volume><fpage>27</fpage><lpage>50</lpage><pub-id pub-id-type="doi">10.3897/zookeys.856.32388</pub-id></mixed-citation></tp:treatment-meta><tp:nomenclature><tp:taxon-name>
              <tp:taxon-name-part taxon-name-part-type="genus" reg="Donacia">Donacia</tp:taxon-name-part>
              <tp:taxon-name-part taxon-name-part-type="species" reg="mediohirsuta">mediohirsuta</tp:taxon-name-part>
            </tp:taxon-name><tp:taxon-authority>Chen, 1966</tp:taxon-authority></tp:nomenclature><tp:treatment-sec sec-type="type locality" id="SECID0EAOAE"><title>Type locality.</title><p>China: Yunnan, Shishong-Baana (Xishuangbanna), <named-content xmlns:xlink="http://www.w3.org/1999/xlink" content-type="dwc:verbatimCoordinates" xlink:type="simple"><named-content content-type="geo-json" specific-use="{&#34;type&#34;:&#34;Point&#34;,&#34;coordinates&#34;:[100.800000,22.016667]}" id="NCID0EJOAE" xlink:type="simple">22°1'N, 100°48'E</named-content></named-content>, 1200 m a.s.l.</p></tp:treatment-sec><tp:treatment-sec sec-type="Holotype" id="SECID0EOOAE"><title>Holotype.</title><p>♀ “Yunnan: Shishong-Baana, 15.5.1958”</p><p>The type specimen is retained in <named-content xmlns:xlink="http://www.w3.org/1999/xlink" content-type="dwc:institutional_code" xlink:type="simple">ASIZ</named-content>.</p><!--PageBreak --><!--PageBreak --><!--PageBreak --><!--PageBreak --><p>The characters of the type specimens of <italic><tp:taxon-name><tp:taxon-name-part taxon-name-part-type="genus" reg="Donacia">D.</tp:taxon-name-part><tp:taxon-name-part taxon-name-part-type="species" reg="kweilina">kweilina</tp:taxon-name-part></tp:taxon-name></italic> and <italic><tp:taxon-name><tp:taxon-name-part taxon-name-part-type="genus" reg="Donacia">D.</tp:taxon-name-part><tp:taxon-name-part taxon-name-part-type="species" reg="mediohirsuta">mediohirsuta</tp:taxon-name-part></tp:taxon-name></italic> are analysed by the detailed first description of <xref ref-type="bibr" rid="B6">Chen (1966)</xref> and by further character descriptions mentioned in <xref ref-type="bibr" rid="B7">Cong and Yu (1997)</xref>, who had examined these type specimens.</p></tp:treatment-sec><ref-list><ref id="B6"><mixed-citation xmlns:xlink="http://www.w3.org/1999/xlink" xlink:type="simple"><person-group><name name-style="western"><surname>Chen</surname><given-names>SH</given-names></name></person-group> (<year>1966</year>) <article-title>Notes on Chinese <tp:taxon-name><tp:taxon-name-part taxon-name-part-type="subfamily">Donaciinae</tp:taxon-name-part></tp:taxon-name>.</article-title><source>Acta Entomologica Sinica</source><volume>15</volume>: <fpage>137</fpage>–<lpage>147</lpage>.</mixed-citation></ref><ref id="B7"><mixed-citation xmlns:xlink="http://www.w3.org/1999/xlink" xlink:type="simple"><person-group><name name-style="western"><surname>Cong</surname><given-names>S</given-names></name><name name-style="western"><surname>Yu</surname><given-names>P</given-names></name></person-group> (<year>1997</year>) <article-title>The identity and distribution of <italic><tp:taxon-name><tp:taxon-name-part taxon-name-part-type="genus">Donacia</tp:taxon-name-part><tp:taxon-name-part taxon-name-part-type="species">fukiensis</tp:taxon-name-part></tp:taxon-name></italic> Goecke with notes on three related species from China (Coleopterea: <tp:taxon-name><tp:taxon-name-part taxon-name-part-type="family">Chrysomelidae</tp:taxon-name-part></tp:taxon-name>: <tp:taxon-name><tp:taxon-name-part taxon-name-part-type="subfamily">Donaciinae</tp:taxon-name-part></tp:taxon-name>).</article-title><source>The Coleopterologist’s Bulletin</source><volume>51</volume>(<issue>3</issue>): <fpage>203</fpage>–<lpage>207</lpage>.</mixed-citation></ref></ref-list></tp:taxon-treatment>
